# Supplementary material for: Computational fluid dynamics analysis for enlargement of the descending aorta after frozen elephant trunk implantation
Source: J Cardiothorac Surg. 2026 Apr 18;21:313. doi: 10.1186/s13019-026-04095-9 (PMC13231691; doi:10.1186/s13019-026-04095-9)
Supplement: Supplementary file 1 — Supplementary Material 1: Supplementary Table 1. Mesh sensitivity analysis and mesh quality metrics [file 13019_2026_4095_MOESM1_ESM.xlsx]

## Sheet: Sheet1
Patient	Mesh	Cell sizes		Cell numbers (N)	WSS (Pa)	Absolute error (-) (mid-low) (high-mid)	Orthogonal			Skewness			Aspect Ratio
		Surface (mm)	Volume cell size (mm)				Minimum	Maximum	Average	Minimum	Maximum	Average	Minimum	Maximum	Average
1	low	1.1	1.1	137688	0.44316	-	0.144303	0.999921	0.937636	7.85555e-05	0.855697	0.05944	1.38062	59.9081	8.42715
1	mid	0.9	0.9	214397	0.4301	0.01306	0.219422	0.999927	0.952494	7.30428e-05	0.780578	0.0455366	1.38211	48.7555	6.91596
1	high	0.7	0.7	386962	0.43213	0.00202	0.250009	0.99993	0.963639	5.91374e-05	0.749991	0.0350266	1.34031	37.5703	5.4145
2	low	1.1	1.1	230452	0.12685	-	0.465798	0.999938	0.978218	6.22054e-05	0.534202	0.0213438	1.36514	37.6927	6.99423
2	mid	0.9	0.9	383291	0.12746	0.00061	0.457235	0.999972	0.978275	2.58265e-05	0.542765	0.0213313	1.37188	28.1856	5.7508
2	high	0.7	0.7	733386	0.13316	0.00571	0.418292	0.999982	0.978127	1.78433e-05	0.581708	0.0214994	1.3585	22.4137	4.56702
3	low	1.1	1.1	136568	0.11356	-	0.120666	0.99989	0.94707	9.60846e-05	0.879334	0.0506888	1.38641	65.675	8.17312
3	mid	0.9	0.9	215901	0.11511	0.00155	0.180948	0.999936	0.960146	2.74618e-05	0.819052	0.0383836	1.37944	51.1348	6.66491
3	high	0.7	0.7	396920	0.11674	0.00163	0.180881	0.999961	0.968968	1.28856e-05	0.819119	0.030085	1.36373	42.2303	5.21176
4	low	1.1	1.1	219673	0.11209	-	0.172684	0.999943	0.970859	4.85642e-05	0.827316	0.0283063	1.33709	49.2427	7.46785
4	mid	0.9	0.9	359981	0.11333	0.00123	0.220543	0.999973	0.972997	2.64957e-05	0.779457	0.0262902	1.36915	47.9821	6.14067
4	high	0.7	0.7	681940	0.11694	0.00362	0.122128	0.99999	0.975008	5.93339e-06	0.877872	0.0244072	1.36305	62.0097	4.85347
5	low	1.1	1.1	169645	0.13625	-	0.171104	0.999913	0.955131	8.42951e-05	0.828896	0.0431201	1.37616	66.3003	7.69546
5	mid	0.9	0.9	276797	0.1442	0.00795	0.082447	0.999967	0.962139	2.63596e-05	0.917553	0.0365231	1.37527	96.8774	6.30211
5	high	0.7	0.7	519113	0.15052	0.00632	0.183915	0.999968	0.968237	3.18477e-05	0.816085	0.0307876	1.37166	45.7286	4.94099
6	low	1.1	1.1	178839	0.12342	-	0.425432	0.999934	0.977677	2.59148e-05	0.574568	0.0218517	1.37847	40.7654	7.16305
6	mid	0.9	0.9	300235	0.12163	0.00179	0.270167	0.999975	0.977642	2.52133e-05	0.729833	0.0218922	1.3729	30.099	5.90383
6	high	0.7	0.7	572139	0.12421	0.00257	0.253876	0.999989	0.977877	1.02288e-05	0.746124	0.0217191	1.33421	26.1377	4.6813
7	low	1.1	1.1	200156	0.16434	-	0.151886	0.999871	0.93968	2.84808e-05	0.848114	0.0577992	1.36022	80.5532	8.09326
7	mid	0.9	0.9	319350	0.17	0.00565	0.1456	0.999923	0.951217	4.71215e-05	0.8544	0.0468883	1.38193	82.4383	6.58695
7	high	0.7	0.7	589126	0.18075	0.01075	0.158392	0.999929	0.961214	2.14706e-05	0.841608	0.0374367	1.36083	52.3396	5.13622
8	low	1.1	1.1	135239	0.20176	-	0.219666	0.999857	0.97094	0.000142638	0.780334	0.028199	1.39321	40.0464	7.92512
8	mid	0.9	0.9	222820	0.20848	0.00672	0.201789	0.99994	0.973727	4.67989e-05	0.798211	0.0255575	1.35949	32.0654	6.52331
8	high	0.7	0.7	415454	0.21135	0.00287	0.214579	0.999965	0.975846	3.46016e-05	0.785421	0.0235895	1.36954	28.7949	5.15908
9	low	1.1	1.1	160533	0.21666	-	0.388813	0.999947	0.976362	5.32255e-05	0.611187	0.0230776	1.36625	38.8332	7.60573
9	mid	0.9	0.9	263028	0.21117	0.00549	0.385913	0.999974	0.977235	2.61454e-05	0.614087	0.0222663	1.36456	32.5726	6.27628
9	high	0.7	0.7	496986	0.20717	0.004	0.201049	0.999976	0.977642	8.16947e-06	0.798951	0.0219098	1.36589	30.2752	4.97016
10	low	1.1	1.1	158280	0.0002309	-	0.178928	0.999953	0.968191	4.22583e-05	0.821072	0.0307764	1.36919	46.943	7.60123
10	mid	0.9	0.9	261289	0.00022928	1.62e-06	0.166133	0.999977	0.971649	2.27263e-05	0.833867	0.0275057	1.37554	39.8846	6.2373
10	high	0.7	0.7	492880	0.0002311	1.82e-06	0.190799	0.999981	0.974015	1.81527e-05	0.809201	0.0253531	1.35715	31.8917	4.92944
11	low	1.1	1.1	255567	0.04584	-	0.397174	0.999975	0.97774	2.00329e-05	0.602826	0.0217799	1.37897	44.4166	6.96292
11	mid	0.9	0.9	430480	0.04746	0.00162	0.337028	0.99996	0.978205	4.02075e-05	0.662972	0.0213819	1.3642	33.9572	5.71637
11	high	0.7	0.7	827031	0.04756	0.0001	0.428005	0.99999	0.978101	9.70729e-06	0.571995	0.0215389	1.34364	27.077	4.52816
12	low	1.1	1.1	148335	0.22217	-	0.323162	0.999902	0.976554	5.93098e-05	0.676838	0.0228519	1.37116	36.8156	7.62766
12	mid	0.9	0.9	245320	0.22856	0.00639	0.32539	0.999972	0.977833	2.80456e-05	0.67461	0.0216794	1.36836	30.9185	6.26588
12	high	0.7	0.7	464221	0.2344	0.00584	0.473042	0.999988	0.978228	1.18992e-05	0.526958	0.0213536	1.34991	22.7567	4.97626
13	low	1.1	1.1	163231	0.00015251	-	0.299457	0.999938	0.973869	6.16898e-05	0.700543	0.0253947	1.38779	36.885	7.37409
13	mid	0.9	0.9	267274	0.00015416	1.65e-06	0.215095	0.99995	0.975134	3.63043e-05	0.784905	0.0242442	1.36416	34.3161	6.07292
13	high	0.7	0.7	511414	0.00015454	3.8e-07	0.277603	0.999984	0.976456	1.56446e-05	0.722397	0.0230424	1.36136	32.4072	4.80106
14	low	1.1	1.1	146691	0.10727	-	0.254152	0.999895	0.963003	9.6673e-05	0.745848	0.0355968	1.36888	48.8007	7.89009
14	mid	0.9	0.9	238986	0.11076	0.00349	0.223904	0.999969	0.967448	3.12595e-05	0.776096	0.0314159	1.37921	37.1406	6.48689
14	high	0.7	0.7	445155	0.11168	0.00092	0.21614	0.999979	0.971204	1.67241e-05	0.78386	0.0279163	1.36896	28.9221	5.13189
15	low	1.1	1.1	179022	0.16353	-	0.229478	0.999941	0.959689	5.87128e-05	0.770522	0.0386911	1.3824	49.9385	7.87183
15	mid	0.9	0.9	289289	0.16964	0.00611	0.145819	0.999968	0.96472	3.19355e-05	0.854181	0.033991	1.37495	44.7085	6.48405
15	high	0.7	0.7	537335	0.17421	0.00457	0.116142	0.999969	0.969304	7.43052e-06	0.883858	0.0297643	1.36142	44.9326	5.11213
16	low	1.1	1.1	155361	0.17095	-	0.244878	0.999924	0.970729	1.65908e-05	0.755122	0.0283219	1.38557	41.6316	7.71908
16	mid	0.9	0.9	255840	0.17721	0.00626	0.203417	0.999972	0.973186	2.75292e-05	0.796583	0.0260316	1.36558	35.4245	6.33669
16	high	0.7	0.7	479878	0.17775	0.00054	0.219336	0.999971	0.975751	1.90453e-05	0.780664	0.02367	1.36026	29.6052	5.01439
17	low	1.1	1.1	225404	0.07233	-	0.218539	0.999954	0.96143	3.45339e-05	0.781461	0.0373013	1.36835	60.2353	7.12412
17	mid	0.9	0.9	369460	0.07406	0.00173	0.153955	0.999966	0.966065	3.37538e-05	0.846045	0.0329055	1.35914	55.5902	5.8231
17	high	0.7	0.7	709361	0.07962	0.00556	0.191725	0.999984	0.970432	1.23032e-05	0.808275	0.0288408	1.35592	43.6809	4.5818
18	low	1.1	1.1	159486	0.9526	-	0.152923	0.999939	0.961767	6.14698e-05	0.847077	0.0368257	1.37238	49.7424	7.31126
18	mid	0.9	0.9	261419	0.10228	0.00703	0.26014	0.999963	0.966396	3.01271e-05	0.73986	0.0325402	1.35963	37.262	5.98023
18	high	0.7	0.7	499457	0.10797	0.00568	0.131874	0.99997	0.970941	2.7371e-05	0.868126	0.0282987	1.35703	41.2737	4.71452
19	low	1.1	1.1	123056	0.18598	-	0.272744	0.999947	0.964808	5.25729e-05	0.727256	0.0339736	1.37864	44.9285	7.77335
19	mid	0.9	0.9	199690	0.18744	0.00145	0.218392	0.999942	0.968286	2.53009e-05	0.781608	0.0306913	1.38122	37.0896	6.40009
19	high	0.7	0.7	377345	0.19126	0.00383	0.214133	0.999981	0.97226	1.92542e-05	0.785867	0.0269932	1.38821	30.41	5.04934
20	low	1.1	1.1	213910	0.07942	-	0.0649678	1	0.980255	1.49868e-07	0.753756	0.0190567	1.00138	25.232	1.90988
20	mid	0.9	0.9	347150	0.08078	0.00136	0.0842988	0.999968	0.963397	1.90777e-05	0.915701	0.0355748	1.35945	109.245	6.36752
20	high	0.7	0.7	652457	0.08148	0.0007	0.102785	0.999975	0.968719	1.79615e-05	0.897215	0.030496	1.32445	134.428	5.00708
21	low	1.1	1.1	123128	0.14426	-	0.290122	0.999919	0.963064	5.65678e-05	0.709878	0.0356237	1.3835	42.1258	7.74393
21	mid	0.9	0.9	200525	0.14882	0.00456	0.198767	0.999932	0.966604	6.39413e-05	0.801233	0.0322696	1.38115	41.6132	6.36545
21	high	0.7	0.7	374552	0.16111	0.01229	0.180997	0.999944	0.970968	4.16061e-05	0.819003	0.028204	1.37495	42.8446	5.0235
22	low	1.1	1.1	194501	0.09507	-	0.237958	0.99997	0.965434	2.95531e-05	0.762042	0.0333334	1.38558	48.0194	7.69019
22	mid	0.9	0.9	317318	0.09517	0.0001	0.239282	0.999952	0.969473	4.83892e-05	0.760718	0.0296135	1.33384	44.682	6.32224
22	high	0.7	0.7	594989	0.09437	0.00079	0.233571	0.999951	0.97271	3.40476e-05	0.766429	0.026569	1.34058	44.7841	4.99224
23	low	1.1	1.1	135722	0.16596	-	0.143643	0.999927	0.958941	6.88292e-05	0.856357	0.0394167	1.37136	55.2279	7.90971
23	mid	0.9	0.9	222054	0.1744	0.00844	0.164518	0.999933	0.964559	3.75501e-05	0.835482	0.0341488	1.37413	48.5348	6.4989
23	high	0.7	0.7	414006	0.18451	0.01011	0.176278	0.999966	0.969649	3.36176e-05	0.823722	0.0294529	1.37352	41.6443	5.11316
24	low	1.1	1.1	354226	0.07185	-	0.149285	0.999963	0.953021	3.72269e-05	0.850715	0.0452254	1.35128	78.5892	7.08554
24	mid	0.9	0.9	588525	0.0747	0.0013	0.12909	0.999944	0.960039	2.98937e-05	0.87091	0.0386169	1.33467	78.5105	5.77462
24	high	0.8	0.8	794526	0.0734	0.00155	0.130085	0.999989	0.963425	1.11782e-05	0.869915	0.0354328	1.34741	91.9056	5.13086
model 0°	low	1.1	1.1	108353	3e-05	-	0.200052	0.999218	0.978327	0.000208436	0.799948	0.021329	1.39681	91.0253	9.91696
model 0°	mid	0.9	0.9	161347	3.31e-05	3.02e-06	0.231943	0.999522	0.979713	0.000186285	0.768057	0.0198649	1.39722	76.9523	8.71669
model 0°	high	0.7	0.7	270372	3.13e-05	1.73e-06	0.30433	0.999889	0.981956	0.00011112	0.69567	0.0177125	1.39184	50.9102	7.33253
model 20°	low	1.1	1.1	127071	0.11631	-	0.0577485	0.999524	0.977075	0.000216765	0.942251	0.0221162	1.3723	171.631	9.71965
model 20°	mid	0.9	0.9	191450	0.11335	0.00296	0.0854183	0.999722	0.97727	0.000158372	0.914582	0.0219394	1.39393	115.076	8.50995
model 20°	high	0.7	0.7	323762	0.10772	0.00563	0.113295	0.999756	0.979827	4.46824e-05	0.886705	0.019514	1.37246	85.2061	7.18723
model 40°	low	1.1	1.1	124173	0.20371	-	0.074565	0.999551	0.97176	0.000226676	0.925435	0.0273991	1.3954	128.293	9.99205
model 40°	mid	0.9	0.9	187854	0.24063	0.03692	0.0863631	0.99979	0.973805	0.000110313	0.913637	0.0254571	1.40343	107.172	8.67568
model 40°	high	0.7	0.7	318195	0.24516	0.00454	0.114456	0.999782	0.977553	6.05821e-05	0.885544	0.0218398	1.37223	78.6609	7.27269
model 60°	low	1.1	1.1	123813	0.538799	-	0.0852848	0.999651	0.970014	0.000108508	0.914715	0.0292121	1.40153	94.7589	10.0105
model 60°	mid	0.9	0.9	186666	0.544464	0.005665	0.0644909	0.999777	0.973508	0.000115661	0.935509	0.025825	1.38152	127.55	8.6718
model 60°	high	0.7	0.7	316976	0.573847	0.029383	0.144812	0.999873	0.976628	5.53441e-05	0.855188	0.0228223	1.38591	63.2667	7.28282
