# Supplementary material for: Computational fluid dynamics analysis for enlargement of the descending aorta after frozen elephant trunk implantation
Source: J Cardiothorac Surg. 2026 Apr 18;21:313. doi: 10.1186/s13019-026-04095-9 (PMC13231691; doi:10.1186/s13019-026-04095-9)
Supplement: Supplementary file 2 — Supplementary Material 2: Supplementary Table 2. Hemodynamic measurements for all cases [file 13019_2026_4095_MOESM2_ESM.xlsx]

## Sheet: Sheet1
Patient	Mean WSS (Pa)	Peak WSS (Pa)	Mean TAWSS (Pa)	Peak TAWSS (Pa)	Mean OSI	Peak OSI
1	0.0759569	0.43272	0.0801536	0.0929272	0.495669	0.495708
2	0.0289346	0.12422	0.0251028	0.0281244	0.497531	0.497585
3	0.0252986	0.115371	0.0232048	0.0264714	0.496867	0.496908
4	0.0232412	0.1149	0.0220419	0.0255936	0.497267	0.497303
5	0.0295114	0.148742	0.0278342	0.0322793	0.497093	0.497132
6	0.024721	0.121029	0.0220733	0.0259259	0.497534	0.497584
7	0.037159	0.187488	0.0353554	0.0407021	0.49717	0.497216
8	0.0391775	0.190603	0.0359048	0.0413335	0.496784	0.496825
9	0.0408132	0.21477	0.0410647	0.0471638	0.496358	0.496406
10	5.04668e-05	0.000225373	4.15323e-05	4.8857e-05	0.497516	0.497565
11	0.0133249	0.0449325	0.00956847	0.0104406	0.498132	0.498166
12	0.0451788	0.214443	0.0435523	0.0494562	0.496503	0.49655
13	4.0019e-05	0.000149384	3.39726e-05	3.7631e-05	0.497465	0.497526
14	0.0239856	0.112255	0.022258	0.0252175	0.49703	0.497083
15	0.0341388	0.169184	0.0341465	0.0392495	0.496446	0.496481
16	0.0330916	0.171988	0.0326212	0.0375811	0.496818	0.496866
17	0.0194503	0.0754068	0.0153175	0.0170644	0.498013	0.498051
18	0.0253138	0.109634	0.0225916	0.0250149	0.497716	0.497763
19	0.0380977	0.18635	0.0380365	0.0429866	0.496177	0.496235
20	0.021116	0.0866311	0.0171863	0.0189666	0.497643	0.497718
21	0.0298188	0.156586	0.0300242	0.0343216	0.496828	0.49686
22	0.022304	0.090982	0.0178532	0.0203969	0.497315	0.49738
23	0.0370265	0.179279	0.0356237	0.0406796	0.496969	0.497004
24	0.0185567	0.072352	0.0150673	0.0167069	0.498035	0.498094
model00	7.60737e-06	3.37402e-05	7.90146e-06	8.95879e-06	0.495945	0.496004
model20	0.0256383	0.107863	0.0248531	0.0273576	0.495681	0.495748
model40	0.0410611	0.247325	0.0445667	0.0512827	0.49553	0.495557
model60	0.0960717	0.571817	0.10643	0.122475	0.496016	0.496094
